# Supplementary material for: Biological Knowledge of Thornback Ray (Raja clavata) from the Azores: Improving Scientific Information for the Effectiveness of Species-Specific Management Measures
Source: Biology (Basel). 2021 Jul 17;10(7):676. doi: 10.3390/biology10070676 (PMC8301307; doi:10.3390/biology10070676)
Supplement: Supplementary file 1 [file biology-10-00676-s001.zip]

Archive with 1 entries (1 files):
- biology-1302311-supplementary.pdf
